# Supplementary material for: A Bipyridine-Ester Dual-Modified 2,2,6,6-Tetramethylpiperidin-1-oxyl Derivative for Aqueous Organic Redox Flow Batteries
Source: Materials (Basel). 2025 Jun 12;18(12):2770. doi: 10.3390/ma18122770 (PMC12195010; doi:10.3390/ma18122770)
Supplement: Supplementary file 1 [file materials-18-02770-s001.zip]

Archive with 1 entries (1 files):
- materials-3668205-supplementary.pdf
